# Supplementary material for: Skin muscle is the initial site of viral replication for arboviral bunyavirus infection
Source: Nat Commun. 2024 Feb 6;15:1121. doi: 10.1038/s41467-024-45304-0 (PMC10847502; doi:10.1038/s41467-024-45304-0)
Supplement: Supplementary file 4 — Source Data [file 41467_2024_45304_MOESM4_ESM.xlsx]

## Sheet: Fig 1C
						Raw calculations
	Graphed data							Cell count
	% infected	Section #				Sample	TissueID	Myosin +	LACV +, myosin+	Infection rate
Animal 1	6.04	1				LACV-1 (2023_06_21__0069)	1-L	182	11	0.0604396
	9.45	2				LACV-1 (2023_06_21__0069)	1-R	127	12	0.0944882
	20.93	3				LACV-1 (2023_06_21__0069)	2-L	86	18	0.209302
	10.13	4				LACV-1 (2023_06_21__0069)	2-R	79	8	0.101266
Animal 2	5.29	1				LACV-2 (2023_06_21__0071)	2-L	170	9	0.0529412
	11.36	2				LACV-2 (2023_06_21__0071)	2-R	44	5	0.113636
Animal 3	18.75	1				LACV-3 (2023_06_21__0072)	1 upper	128	24	0.1875
	5.22	2				LACV-3 (2023_06_21__0072)	1 middle	230	12	0.0521739
	7.67	3				LACV-3 (2023_06_21__0072)	1 end	430	33	0.0767442
	12.18	4				LACV-3 (2023_06_21__0072)	2 R	238	29	0.121849
	13.88	5				LACV-3 (2023_06_21__0072)	2 L	245	34	0.138776
Animal 4	10	1				LACV-4 (2023_06_21__0073)	1L	210	21	0.1
	7.58	2				LACV-4 (2023_06_21__0073)	1M	198	15	0.0757576

## Sheet: Fig 2A
		Log10 transform of plaque assay (LACV PFU/g)
hpi	Skin
0	5.14539	5.14759	5.24544	5.41244
24	4.84164	3.02103	4.15025	3.06119	3.43333
48	2.44693	5.02508	5.41198	4.01515	4.39794
96	5.70652	4.40933	6.29394	5.50708	5.79092
	Males			Females

## Sheet: Fig 2B
		Log10 transform of plaque assay (LACV PFU/g)
hpi	Ipsilateral thigh muscle
0	4.00599	3.48989		2.64782
24	2.01412	2.43102	2.57652	2.3851	3.09691
48	4.27737	4.873	3.88303	4.41725	3.84925
96	3.74285	1.59176	3.81494	2.61499	5.88109
	Males			Females

## Sheet: Fig 2C
	Log10 transform of plaque assay (LACV PFU/mL)
hpi	Plasma (log transform)
24	1.3	1.3	1.3		1.3	1.3
48	1.39794	1.3	1.69897	1.39794	1.3
96	1.69897	1.87506	1.3	2.96023	1.3
	Limit of detection: 20 PFU/mL (equal to 1.3 when log transformed)

## Sheet: Fig 2D
	LACV RNA as % of GAPDH
hpi	Skin							Draining LN
0	Not performed; see figure legend							0.0354	0.0506	0.014	0.0026	0.0645	0.0745	0.0165
24			7.2981	3.3937	5.2048				0.2203	0.0061	0.0828	0.3338
48	15.9984	86.1746	836.868	260.75	18.9202			0.0955	0.0968	0.0578	0.0018	0.0121
96	360.167	14.8068	170.724	707.632	37.036			0.0028	0.001	0.2097	0.2626	0.0036
	Males			Females				Males			Females

## Sheet: Fig 2E
		LACV RNA as % of GAPDH
hpi	Ipsilateral thigh muscle							peritoneal muscle							Heart							Contralateral thigh muscle							Brain
0	0.2444	0.0055	0.5206	0.2068	0.0172	0.1471	0.0115	0.0004	0.0001	0.0001	0.0002	0.00064	0.0001	0.0001	0.0001	0.0001	0.0001	0.0001	0.0003	0.0001		0.0022	0.0001	0.0001	0.0001	0.0003	0.0001		0.0002	0.0004	0.0002
24	0.0091	26.5172	0.1185	0.0008	0.1132				0.0001	0.0001	0.0003	0.0001	0.0001		0.0005	0.0002	0.0003	0.002	0.0005			0.0001	0.0001	0.0009	0.0058				3e-05	0.00012	2e-05	0.0003	0.0002
48	10.7469	0.2412	0.0001	0.0012	0.0447				0.0001	0.0001	0.0009	0.0001	0.0001		0.0001	0.6493	0.0005	0.0116	0.0003			0.001	0.0001	0.0008	0.0001				0.00011	0.00097	0.00023	0.0002	0.0001
96	66.0669	2.9901	0.0019	0.0004	0.0001				0.0085	0.0014	0.1116	0.00012	0.0676		0.0199	0.002	1.2347	3.4988	1.0024			0.0018	0.0062	0.0001	0.0001	0.045			18.964	0.16374	34.0329	32.5862	0.5258
	Males			Females

## Sheet: Fig 3C
Survival curve
Mouse ID	Days Post Inoculation	Weanling Ear Pinna	Weanling Back Skin
CSM-098-1	5	1
CSM-098-2	6	1			Males
CSM-098-3	6		1
CSM-098-4	7		1
CSM-099-1	5	1
CSM-099-2	5	1			Females
CSM-099-3	5		1
		1 denotes mouse met euthanasia criteria

## Sheet: Fig 3G
	% of average Mock PrestoBlue absorbance
dpi	Mock				MOI 0.1				MOI 1.0				MOI 10
1					102.142	104.137	103.252		96.139	120.842	113.906		109.625	105.087	118.315
3	100.822	87.6581			99.6473	104.266	89.0904		95.8333	91.1342	99.8243		97.9254	97.6196	98.1507
5	126.056	82.9509			113.664	101.965	108.096		109.657	110.832	105.215		100.806	94.6102	101.594
7	106.455	96.0586			87.2719	73.1101	72.225		79.4346	78.7909	78.8553		77.085	70.4548	73.7377

## Sheet: Fig 4C
		% of starting prestoblue absorbance for each well
dpi	Mock										LACV
1	100	100	100	100	100	100	100	100	100	100	100	100	100	100	100	100	100	100	100	100
3	134.69	174.74	166.04	212.3	176.36	251.201	88.0591	82.2185	58.3829	BLANK	130.12	110.42	135.24	195.442	234.347	242.029	183.421	87.2775	69.9061	133.607
5	114.53	102.59	126.06	136.9	195	196.496	126.596	122.923	98.1349	98.8309	90.17	86.31	104.86	110.688	142.071	174.435	154.533	99.989	99.8397	179.825
7	79.94	108.32	128.41	105.857	158.529	116.158	89.308	81.5758	88.2639	97.8273	81.36	77.38	86.68	121.061	120.378	147.884	142.861	79.1474	81.136	180.623
	two independent experiments; triplicate wells for PrestoBlue averaged per tissue/well at each time point.
	Calculations performed per well and read serially across timepoints--ex. column B data came all from the same piece of tissue in one well over time

## Sheet: Fig 5A
	Log(10) transform of Plaque assay counts from supernatent
dpi	hNSC						SMEV
0	1.39794	1.39794	1.39794	1.39794	1.39794	1.39794	1.39794	1.39794	1.39794	1.39794	1.39794	1.39794
1	7.13434	6.57596	7.37566	7.43537	7.16879	7.43337	3.16879	3.2701	3.30642	3.31175	2.70969	2.89625
2	6.99196	6.75587	6.51961	6.60835	6.72016	7.17969
3							2.85278	3.04139	2.96614	4.01072	3.16879	2.58827
5							5.03643	5.45294	4.9834	4.74036	4.10123	1.87506
7							4.25527	4.73038	4.43933	4.38471	3.1797	4.65321

[truncated: 1 more sheets: Fig 5C]
